# Supplementary material for: Genomic and Evolutionary Insights into Australian Toxigenic Vibrio cholerae O1 Strains
Source: Microbiol Spectr. 2022 Dec 19;11(1):e03617-22. doi: 10.1128/spectrum.03617-22 (PMC9927200; doi:10.1128/spectrum.03617-22)
Supplement: Supplemental file 1 — Supplemental material. Download spectrum.03617-22-s0001.xlsx, XLSX file, 0.02 MB [file spectrum.03617-22-s0001.xlsx]

## Sheet: Strains used in this study
Dataset 1: Strains used in this study
Strain ID_YI1	Location of strains2	Source	ST	Serogroup	Accession (NCBI & Enterobase)
01-32_S32_2001	China: Hangzhou	Clinical	169	O1	QZRN00000000
03-12_S34_2003	China: Hangzhou	Clinical	169	O1	QZRP00000000
03-5_S97_2003	China: Hangzhou	Clinical	169	O1	QZRR00000000
03-9_S98_2003	China: Hangzhou	Clinical	169	O1	QZRS00000000
08-4_S138_2008	China: Hangzhou	Clinical	75	O1	QZSR00000000
09-31_S44_2009	China: Hangzhou	Clinical	75	O1	QZTN00000000
09-6_S55_2009	China: Hangzhou	Clinical	75	O1	QZTT00000000
101_1_1985	Australia: Townsville*	Sewerage swab	70	O1	This study
147_CDC_2002	China	NA	69	O1	ERR579085
1593_CDC_1992	China	NA	69	O1	ERR579080
1633_1_1983	Australia: Mount Morgan*	Clinical	71	O1	This study
1633_2_1983	Australia: Mount Morgan*	Clinical	71	O1	This study
1633_3_1983	Australia: Mount Morgan*	Clinical	71	O1	This study
2010EL-1786_2010	Haiti	Clinical	69	O1	AELH00000000.1
2530_CDC_1996	China	NA	69	O1	ERR579073
340183100_1_1_1983	Australia: Logan Village*	Logan River water	70	O1	This study
3411_1_1983	Australia: Beaudesert*	Clinical	70	O1	This study
3411_3_1983	Australia: Beaudesert*	Clinical	70	O1	This study
4287_St_1977	Australia: Beenleigh*	Clinical	70	O1	This study
4295STDY6534232_2013	Bangladesh	NA	69	O139	SAMEA4374367
4295STDY6534248_2014	Bangladesh	NA	69	O139	SAMEA4374368
431_C_2_1983	Australia: Rockhampton*	Fitzroy Creek	70	O1	This study
478_1_1983	Australia: Rockhampton*	Sewerage pump	70	O1	This study
5753_1_1984	Australia: Burdekin*	Burdekin River water	70	O1	This study
6905_10_3_2_1983	Australia: Rockhampton*	Limestone Creek water	70	O1	This study
7975_1_1985	Australia: Bundaberg*	Sewerage plant swab	71	O1	This study
8732_1_1982	Australia: Coomera*	Coomera water	70	O1	This study
8821_2_1983	Australia: Rockhampton*	Theresa Creek	71	O1	This study
8908_84_1984	Australia: Burdekin*	Clinical	70	O1	This study
93284_CDC_1993	China	NA	69	O1	ERR576977
936_CDC_1998	China	NA	69	O1	ERR576976
956_CDC_2001	China	NA	69	O1	ERR576975
A19_1971	Bangladesh	Clinical	69	O1	SAMEA889328
B17751_78_1978	Australia: Wivenhoe*	Brisbane River water	70	O1	This study
B2166_80_1980	Australia: Ipswich Hospital*	Clinical	70	O1	This study
B21704_72Ba_1972	Bahrain*	Clinical	69	O1	This study
B2592_80_1980	Australia: Ipswich Hospital*	Clinical	70	O1	This study
B3673_1980	Australia: Mount Crosby*	Waste treatment water	70	O1	This study
B4919_85_1985	India: Bombay*	Clinical	69	O1	This study
B5617_80_1980	Australia: Condamine*	Condamine Creek B water	70	O1	This study
B6440_85_1985	India: Bombay*	Clinical	69	O1	This study
BX_330286_1986	Australia	Water	70	O1	SAMN02393811
C5_1957	Indonesia: Makassar	NA	69	O1	CP013301/CP013302
C6706_1991	Peru	Clinical	69	O1	SAMN13734987
C6709_variant_1991	Peru	Clinical	69	O1	SAMN13734988
CF00189284_2018	South Africa	Water	71	O1	VIB_AA9020AA
CF00214281_2020	South Africa	Water	75	O1	VIB_AA9896AA
DRC-193A_2011	Democratic Republic of the Congo	Clinical	515	O1	SAMN13735001
E7946_1978	Bahrain	Clinical	69	O1	SAMN13734989
E9120_1961	Indonesia	Clinical	69	O1	CP013313/CP013314
FJ147_2005	China: Fujian	Clinical	69	O1	GCA_000963555.1
Fish_18_1977	Australia: Logan*	Logan River water	70	O1	This study
HC1037_2014	Haiti: Jacmel	Clinical	69	O1	GCA_002946655.1
INS-Vch-14-1991_1991	Colombia	NA	NA	O1	VIB_AA8140AA
IndiaGP145_1979	India	NA	NA	O1	ERS013143
IndiaGP152_1979	India	NA	69	O1	ERS013146
IndiaGP60_1973	India	NA	69	O1	ERS013137
IndiaPRL5_1980	India	NA	69	O1	ERS013145
LA236_1979	Australia: Stanmore*	Albert River water	70	O1	This study
LA254_1979	Australia: Canungra*	Canungra Creek water	70	O1	This study
M106239_2010	Papau New Guinea*	Clinical	69	O1	This study
M106460_2010	Papau New Guinea*	Clinical	69	O1	This study
M111905_2011	Papau New Guinea*	Clinical	69	O1	This study
M113017_2011	Papau New Guinea*	Clinical	69	O1	This study
M66-2_1937	Indonesia: Makassar	Clinical	71	O1	GCA_000021605.1
M934938_1993	Overseas*(unknown)	Clinical	69	O1	This study
M951823_1995	Overseas*(unknown)	Clinical	69	O1	This study
MJ-1236_variant_1994	Bangladesh	Clinical	69	O1	SAMN02603569
MS6_2008	Thailand-Myanmar	Clinical	75	O1	GCA_000021605.1
MV_1000_01_1982	Australia: Little Yabba	Little Yabba Creek water	70	O1	This study
OA01603367_2018	South Africa	Water	75	O1	VIB_AA9015AA
P27459_variant_1976	Bangladesh	Clinical	69	O1	SAMN13734999
P369_1_1986	Australia: Brisbane*	Brisbane River water	70	O1	This study
P412_1_1985	Australia: Logan*	Small fish	70	O1	This study
Reference_1975	Bangladesh	Clinical	69	O1	GCA_003063785.1
Si_B_1977	Australia: Beenleigh*	Clinical	70	O1	This study
Si_F_1977	Australia: Beenleigh*	Clinical	70	O1	This study
TSY216_2010	Thailand	Clinical	69	O1	SAMN02741812
V060002_1997	Indonesia	Clinical	69	O1	SAMD00118470
VC25_2010	Nepal	Clinical	69	O1	SRR308726
Vc_E1320_1974	China:Shanghai	NA	71	O1	GCA_001887415.1
Vc_ME-7_1966	India: Calcutta	Water	71	O1	GCA_001515095.1
Vc_NCTC5395_1938	Iraq: Baghdad	Clinical	71	O1	CP013317/CP013318
YA00059721_2017	Kenya	Clinical	69	O1	VIB_AA9014AA
YA00059733_2017	Kenya	Clinical	69	O1	VIB_AA9016AA
YA00059736_2017	Kenya	Clinical	1253	O1	VIB_AA9017AA
YA00059741_2017	Kenya	Clinical	1253	O1	VIB_AA9018AA
YA00085869_2018	South Africa	Clinical	75	O1	VIB_AA8030AA
YA00104374_2018	Angola	Clinical	515	O1	VIB_AA9019AA
YA00120881_2018	South Africa	Clinical	69	O1	VIB_AA8029AA
YA00121908_2018	South Africa	Clinical	69	O1	VIB_AA8028AA
YA00122538_2018	Zimbabwe	Clinical	69	O1	ERR3342513
YA00122539_2018	Zimbabwe	Clinical	69	O1	ERR3342514
YA00122540_2018	Zimbabwe	Clinical	69	O1	ERR3342515
YA00132994_2018	South Africa	Clinical	75	O1	VIB_AA9025AA
YA00134463_2018	South Africa	Clinical	75	O1	VIB_AA9026AA
YA00192016_2019	South Africa	Clinical	75	O1	VIB_AA9894AA
YA00193061_2020	South Africa	Clinical	75	O1	VIB_AA9895AA
v0796_1983	Australia: Rockhampton*	Clinical	70	O1	This study
v0797_1983	Australia: Rockhampton*	Clinical	70	O1	This study
v0798_1983	Australia: Rockhampton*	Clinical	70	O1	This study
v0799_1983	Australia: Rockhampton*	Clinical	70	O1	This study
v10553_1985	Australia: Burdekin*	Burdekin River water	71	O1	This study
v1_1980	Australia: Munrunba*	Brisbane River water	70	O1	This study
v4662_1977	Australia: Beenleigh*	Beenleigh Retic water	70	O1	This study
v4681_1977	Australia: Luscombe*	Albert River water	70	O1	This study
v4723_1977	Australia: Chardons*	Chardons Creek water	70	O1	This study
v6166_1977	Australia: Macleans Bridge*	Logan River water	70	O1	This study
v8479_1981	Australia: Tiaro*	Mary River water	70	O1	This study
v8823_1983	Australia: Rockhampton*	Therese Creek water	71	O1	This study
v8900_1987	Australia: Emu Valley*	Emu Valley water	70	O1	This study
v9840_1981	Australia: Gladstone*	Awooga Dam water	70	O1	This study
v98_78_1978	Australia: Mount Gravatt*	Mount Gravatt sewage	71	O1	This study
1YI = Year of isolation, 2Australia = different Queensland regions in Australia (Figure 1)
