# Supplementary material for: Genomic and Evolutionary Insights into Australian Toxigenic Vibrio cholerae O1 Strains
Source: Microbiol Spectr. 2022 Dec 19;11(1):e03617-22. doi: 10.1128/spectrum.03617-22 (PMC9927200; doi:10.1128/spectrum.03617-22)
Supplement: Supplemental file 2 — Supplemental material. Download spectrum.03617-22-s0002.xlsx, XLSX file, 0.1 MB [file spectrum.03617-22-s0002.xlsx]

## Sheet: SNPs distance
Dataset 2: SNPs distance
snp-dists 0.6.2	01-32_S32_2001	03-12_S34_2003	03-5_S97_2003	03-9_S98_2003	08-4_S138_2008	09-31_S44_2009	09-6_S55_2009	101_1_1985	147_CDC_2002	1593_CDC_1992	1633_1_1983	1633_2_1983	1633_3_1983	2010EL-1786_2010	2530_CDC_1996	340183100_1_1_1983	3411_1_1983	3411_3_1983	4287_St_1977	4295STDY6534232_2013	4295STDY6534248_2014	431_C_2_1983	478_1_1983	5753_1_1984	6905_10_3_2_1983	7975_1_1985	8732_1_1982	8821_2_1983	8908_84_1984	93284_CDC_1993	936_CDC_1998	956_CDC_2001	A19_1971	B17751_78_1978	B2166_80_1980	B21704_72Ba_1972	B2592_80_1980	B3673_1980	B4919_85_1985	B5617_80_1980	B6440_85_1985	BX_330286_1986	C5_1957	C6706_1991	C6709_variant_1991	CF00189284_2018	CF00214281_2020	DRC-193A_2011	E7946_1978
01-32_S32_2001	0	851	848	854	8636	8622	8768	10437	12709	12690	11097	11054	10950	12459	12677	10423	10381	10433	10560	12826	12831	10438	10447	10438	10430	10980	10463	11043	10461	12682	12427	12689	12621	10591	10325	12486	10360	10534	12342	10612	12434	10592	12571	12637	12635	12547	6839	12650	12628
03-12_S34_2003	851	0	6	8	8705	8689	8840	10434	12700	12681	11088	11046	10939	12453	12668	10416	10374	10432	10561	12818	12824	10434	10441	10434	10426	10973	10461	11035	10459	12673	12418	12680	12612	10587	10325	12480	10354	10528	12332	10608	12426	10584	12561	12628	12626	12537	6883	12638	12620
03-5_S97_2003	848	6	0	9	8688	8673	8826	10389	12658	12639	11044	11002	10894	12405	12626	10371	10328	10387	10515	12772	12778	10389	10396	10389	10381	10928	10416	10990	10414	12631	12376	12638	12568	10542	10279	12437	10308	10483	12289	10563	12383	10539	12517	12584	12582	12492	6868	12595	12576
03-9_S98_2003	854	8	9	0	8700	8685	8835	10425	12691	12672	11080	11038	10931	12442	12659	10407	10365	10423	10551	12809	12815	10425	10432	10425	10417	10964	10452	11026	10450	12664	12409	12671	12603	10577	10316	12471	10345	10519	12323	10598	12417	10575	12552	12619	12617	12526	6879	12629	12611
08-4_S138_2008	8636	8705	8688	8700	0	5	137	11442	13233	13213	11725	11671	11578	13242	13200	11406	11353	11432	11604	13359	13363	11426	11437	11430	11437	11741	11452	11807	11457	13205	12967	13212	13142	11643	11245	13023	11340	11521	13038	11659	13129	11552	13088	13178	13176	13507	8224	13248	13143
09-31_S44_2009	8622	8689	8673	8685	5	0	135	11430	13204	13184	11690	11645	11560	13211	13171	11396	11346	11422	11590	13330	13334	11416	11427	11418	11426	11696	11442	11764	11444	13176	12937	13183	13112	11627	11237	13000	11336	11509	13017	11643	13103	11538	13061	13147	13147	13379	8198	13217	13110
09-6_S55_2009	8768	8840	8826	8835	137	135	0	11590	13382	13362	11876	11822	11727	13391	13349	11554	11500	11584	11747	13508	13512	11577	11587	11580	11588	11891	11600	11959	11607	13354	13116	13361	13289	11787	11392	13173	11489	11672	13186	11803	13278	11709	13234	13326	13329	13662	8356	13396	13290
101_1_1985	10437	10434	10389	10425	11442	11430	11590	0	2987	2967	926	888	856	2973	2955	16	14	17	358	3099	3102	26	28	11	28	930	89	923	14	2962	2970	2966	2881	364	49	2861	21	85	2902	367	2914	93	2836	2920	2920	2684	9122	2976	2890
147_CDC_2002	12709	12700	12658	12691	13233	13204	13382	2987	0	101	3569	3530	3496	118	15	2977	2943	2966	3327	255	256	2982	2978	2980	2986	3485	3035	3527	2997	46	58	55	109	3341	3006	127	2965	3068	90	3349	93	2957	150	345	345	5382	11147	123	117
1593_CDC_1992	12690	12681	12639	12672	13213	13184	13362	2967	101	0	3549	3508	3474	107	65	2957	2924	2945	3303	234	235	2962	2959	2960	2966	3464	3015	3505	2977	74	82	79	85	3316	2988	104	2945	3047	67	3329	69	2937	126	321	321	5363	11129	112	93
1633_1_1983	11097	11088	11044	11080	11725	11690	11876	926	3569	3549	0	6	6	3453	3537	895	849	886	1194	3664	3669	896	899	903	894	159	950	37	919	3543	3552	3549	3449	1208	908	3431	837	977	3400	1218	3441	974	3414	3492	3492	2867	9663	3508	3456
1633_2_1983	11054	11046	11002	11038	11671	11645	11822	888	3530	3508	6	0	9	3404	3498	870	836	864	1171	3624	3629	872	882	885	881	152	925	33	892	3504	3513	3510	3410	1186	893	3396	835	935	3372	1183	3401	938	3375	3453	3453	2825	9608	3462	3418
1633_3_1983	10950	10939	10894	10931	11578	11560	11727	856	3496	3474	6	9	0	3379	3464	845	822	831	1136	3591	3596	846	849	853	848	122	893	32	857	3469	3478	3476	3377	1145	872	3388	812	905	3350	1146	3373	904	3343	3421	3421	2780	9528	3436	3385
2010EL-1786_2010	12459	12453	12405	12442	13242	13211	13391	2973	118	107	3453	3404	3379	0	82	2960	2928	2950	3310	261	262	2969	2968	2966	2969	3457	3016	3497	2983	92	99	95	115	3321	2993	131	2948	3050	97	3331	98	2967	157	207	207	5392	11158	97	123
2530_CDC_1996	12677	12668	12626	12659	13200	13171	13349	2955	15	65	3537	3498	3464	82	0	2945	2911	2934	3290	221	222	2950	2946	2948	2954	3453	3003	3494	2965	10	24	20	73	3304	2975	92	2932	3035	55	3315	57	2924	114	309	309	5350	11115	87	81
340183100_1_1_1983	10423	10416	10371	10407	11406	11396	11554	16	2977	2957	895	870	845	2960	2945	0	5	7	351	3086	3089	19	21	18	20	900	81	893	17	2952	2960	2956	2870	356	45	2861	18	78	2897	360	2901	85	2826	2908	2908	2623	9094	2961	2879
3411_1_1983	10381	10374	10328	10365	11353	11346	11500	14	2943	2924	849	836	822	2928	2911	5	0	2	347	3055	3058	19	18	15	18	866	78	856	14	2917	2925	2922	2838	353	42	2840	16	74	2875	354	2878	83	2796	2879	2879	2548	9042	2932	2847
3411_3_1983	10433	10432	10387	10423	11432	11422	11584	17	2966	2945	886	864	831	2950	2934	7	2	0	352	3077	3080	19	21	13	18	906	78	883	12	2941	2948	2945	2860	353	45	2852	14	76	2886	357	2892	86	2816	2899	2899	2629	9110	2953	2869
4287_St_1977	10560	10561	10515	10551	11604	11590	11747	358	3327	3303	1194	1171	1136	3310	3290	351	347	352	0	3438	3441	359	360	357	358	1207	410	1190	357	3301	3309	3306	3218	7	386	3209	362	407	3243	5	3247	423	3176	3258	3258	2905	9275	3312	3228
4295STDY6534232_2013	12826	12818	12772	12809	13359	13330	13508	3099	255	234	3664	3624	3591	261	221	3086	3055	3077	3438	0	0	3094	3090	3093	3098	3581	3142	3622	3110	231	238	234	237	3450	3119	253	3076	3178	217	3459	220	3086	278	473	472	5509	10808	264	246
4295STDY6534248_2014	12831	12824	12778	12815	13363	13334	13512	3102	256	235	3669	3629	3596	262	222	3089	3058	3080	3441	0	0	3097	3093	3096	3101	3586	3145	3627	3113	232	239	235	238	3453	3122	254	3079	3181	218	3462	221	3087	279	474	473	5510	10810	265	247
431_C_2_1983	10438	10434	10389	10425	11426	11416	11577	26	2982	2962	896	872	846	2969	2950	19	19	19	359	3094	3097	0	7	26	3	912	87	897	25	2957	2965	2961	2877	361	58	2869	28	84	2904	365	2910	93	2834	2916	2916	2630	9105	2972	2886
478_1_1983	10447	10441	10396	10432	11437	11427	11587	28	2978	2959	899	882	849	2968	2946	21	18	21	360	3090	3093	7	0	29	8	926	90	915	28	2953	2961	2957	2872	364	56	2862	31	85	2900	369	2908	91	2828	2911	2911	2654	9109	2971	2881
5753_1_1984	10438	10434	10389	10425	11430	11418	11580	11	2980	2960	903	885	853	2966	2948	18	15	13	357	3093	3096	26	29	0	24	915	85	908	9	2955	2962	2959	2874	359	50	2864	18	81	2900	360	2908	91	2829	2914	2914	2636	9104	2969	2884
6905_10_3_2_1983	10430	10426	10381	10417	11437	11426	11588	28	2986	2966	894	881	848	2969	2954	20	18	18	358	3098	3101	3	8	24	0	903	85	902	24	2961	2969	2965	2880	359	58	2867	26	82	2905	360	2910	93	2835	2919	2919	2644	9106	2973	2889
7975_1_1985	10980	10973	10928	10964	11741	11696	11891	930	3485	3464	159	152	122	3457	3453	900	866	906	1207	3581	3586	912	926	915	903	0	958	165	924	3459	3467	3465	3366	1219	927	3348	859	973	3376	1226	3412	974	3331	3406	3406	2757	9653	3462	3373
8732_1_1982	10463	10461	10416	10452	11452	11442	11600	89	3035	3015	950	925	893	3016	3003	81	78	78	410	3142	3145	87	90	85	85	958	0	951	85	3009	3017	3014	2926	412	118	2919	87	12	2954	415	2958	19	2882	2965	2965	2666	9135	3019	2935
8821_2_1983	11043	11035	10990	11026	11807	11764	11959	923	3527	3505	37	33	32	3497	3494	893	856	883	1190	3622	3627	897	915	908	902	165	951	0	946	3500	3509	3506	3408	1222	911	3332	840	975	3363	1223	3419	1008	3372	3446	3446	2893	9728	3501	3415
8908_84_1984	10461	10459	10414	10450	11457	11444	11607	14	2997	2977	919	892	857	2983	2965	17	14	12	357	3110	3113	25	28	9	24	924	85	946	0	2972	2980	2976	2891	359	49	2874	17	81	2914	362	2926	91	2845	2930	2930	2715	9128	2986	2901
93284_CDC_1993	12682	12673	12631	12664	13205	13176	13354	2962	46	74	3543	3504	3469	92	10	2952	2917	2941	3301	231	232	2957	2953	2955	2961	3459	3009	3500	2972	0	34	30	83	3314	2982	101	2938	3041	64	3323	67	2932	124	319	319	5358	11120	97	91
936_CDC_1998	12427	12418	12376	12409	12967	12937	13116	2970	58	82	3552	3513	3478	99	24	2960	2925	2948	3309	238	239	2965	2961	2962	2969	3467	3017	3509	2980	34	0	18	91	3322	2990	110	2946	3048	73	3332	75	2938	132	327	327	5323	10969	103	99
956_CDC_2001	12689	12680	12638	12671	13212	13183	13361	2966	55	79	3549	3510	3476	95	20	2956	2922	2945	3306	234	235	2961	2957	2959	2965	3465	3014	3506	2976	30	18	0	87	3319	2986	106	2942	3046	69	3328	71	2935	128	323	323	5360	11125	100	95
A19_1971	12621	12612	12568	12603	13142	13112	13289	2881	109	85	3449	3410	3377	115	73	2870	2838	2860	3218	237	238	2877	2872	2874	2880	3366	2926	3408	2891	83	91	87	0	3231	2903	30	2860	2958	47	3239	47	2864	52	248	248	5290	11060	121	20
B17751_78_1978	10591	10587	10542	10577	11643	11627	11787	364	3341	3316	1208	1186	1145	3321	3304	356	353	353	7	3450	3453	361	364	359	359	1219	412	1222	359	3314	3322	3319	3231	0	393	3211	363	411	3249	9	3261	426	3186	3270	3270	2935	9306	3325	3240
B2166_80_1980	10325	10325	10279	10316	11245	11237	11392	49	3006	2988	908	893	872	2993	2975	45	42	45	386	3119	3122	58	56	50	58	927	118	911	49	2982	2990	2986	2903	393	0	2899	45	114	2935	395	2943	122	2859	2941	2941	2631	8992	2995	2912
B21704_72Ba_1972	12486	12480	12437	12471	13023	13000	13173	2861	127	104	3431	3396	3388	131	92	2861	2840	2852	3209	253	254	2869	2862	2864	2867	3348	2919	3332	2874	101	110	106	30	3211	2899	0	2861	2930	68	3211	68	2816	47	245	245	5051	10948	138	39
B2592_80_1980	10360	10354	10308	10345	11340	11336	11489	21	2965	2945	837	835	812	2948	2932	18	16	14	362	3076	3079	28	31	18	26	859	87	840	17	2938	2946	2942	2860	363	45	2861	0	83	2894	365	2897	92	2818	2898	2898	2543	9020	2953	2868
B3673_1980	10534	10528	10483	10519	11521	11509	11672	85	3068	3047	977	935	905	3050	3035	78	74	76	407	3178	3181	84	85	81	82	973	12	975	81	3041	3048	3046	2958	411	114	2930	83	0	2971	415	2992	24	2912	2997	2997	2749	9220	3053	2968
B4919_85_1985	12342	12332	12289	12323	13038	13017	13186	2902	90	67	3400	3372	3350	97	55	2897	2875	2886	3243	217	218	2904	2900	2900	2905	3376	2954	3363	2914	64	73	69	47	3249	2935	68	2894	2971	0	3251	6	2852	84	196	196	5081	10946	102	54
B5617_80_1980	10612	10608	10563	10598	11659	11643	11803	367	3349	3329	1218	1183	1146	3331	3315	360	354	357	5	3459	3462	365	369	360	360	1226	415	1223	362	3323	3332	3328	3239	9	395	3211	365	415	3251	0	3265	434	3195	3279	3279	2967	9339	3334	3249
B6440_85_1985	12434	12426	12383	12417	13129	13103	13278	2914	93	69	3441	3401	3373	98	57	2901	2878	2892	3247	220	221	2910	2908	2908	2910	3412	2958	3419	2926	67	75	71	47	3261	2943	68	2897	2992	6	3265	0	2882	88	199	199	5218	11057	103	55
BX_330286_1986	10592	10584	10539	10575	11552	11538	11709	93	2957	2937	974	938	904	2967	2924	85	83	86	423	3086	3087	93	91	91	93	974	19	1008	91	2932	2938	2935	2864	426	122	2816	92	24	2852	434	2882	0	2816	2903	2903	2881	9243	2970	2873
C5_1957	12571	12561	12517	12552	13088	13061	13234	2836	150	126	3414	3375	3343	157	114	2826	2796	2816	3176	278	279	2834	2828	2829	2835	3331	2882	3372	2845	124	132	128	52	3186	2859	47	2818	2912	84	3195	88	2816	0	264	264	5244	11011	162	62
C6706_1991	12637	12628	12584	12619	13178	13147	13326	2920	345	321	3492	3453	3421	207	309	2908	2879	2899	3258	473	474	2916	2911	2914	2919	3406	2965	3446	2930	319	327	323	248	3270	2941	245	2898	2997	196	3279	199	2903	264	0	0	5326	11095	356	258
C6709_variant_1991	12635	12626	12582	12617	13176	13147	13329	2920	345	321	3492	3453	3421	207	309	2908	2879	2899	3258	472	473	2916	2911	2914	2919	3406	2965	3446	2930	319	327	323	248	3270	2941	245	2898	2997	196	3279	199	2903	264	0	0	5324	11093	356	258
CF00189284_2018	12547	12537	12492	12526	13507	13379	13662	2684	5382	5363	2867	2825	2780	5392	5350	2623	2548	2629	2905	5509	5510	2630	2654	2636	2644	2757	2666	2893	2715	5358	5323	5360	5290	2935	2631	5051	2543	2749	5081	2967	5218	2881	5244	5326	5324	0	11133	5399	5300
CF00214281_2020	6839	6883	6868	6879	8224	8198	8356	9122	11147	11129	9663	9608	9528	11158	11115	9094	9042	9110	9275	10808	10810	9105	9109	9104	9106	9653	9135	9728	9128	11120	10969	11125	11060	9306	8992	10948	9020	9220	10946	9339	11057	9243	11011	11095	11093	11133	0	11160	11068
DRC-193A_2011	12650	12638	12595	12629	13248	13217	13396	2976	123	112	3508	3462	3436	97	87	2961	2932	2953	3312	264	265	2972	2971	2969	2973	3462	3019	3501	2986	97	103	100	121	3325	2995	138	2953	3053	102	3334	103	2970	162	356	356	5399	11160	0	129
E7946_1978	12628	12620	12576	12611	13143	13110	13290	2890	117	93	3456	3418	3385	123	81	2879	2847	2869	3228	246	247	2886	2881	2884	2889	3373	2935	3415	2901	91	99	95	20	3240	2912	39	2868	2968	54	3249	55	2873	62	258	258	5300	11068	129	0
E9120_1961	12588	12577	12534	12568	13109	13082	13256	2859	143	118	3168	3160	3158	148	107	2848	2818	2839	3198	267	268	2856	2850	2852	2857	3085	2903	3085	2867	117	125	121	45	3209	2881	43	2839	2935	80	3218	81	2835	24	256	256	4746	11025	154	54
FJ147_2005	12463	12455	12408	12444	13244	13215	13392	2973	118	107	3453	3403	3376	32	82	2959	2928	2950	3310	259	260	2969	2968	2966	2970	3457	3015	3497	2984	92	99	95	116	3321	2993	131	2948	3051	95	3331	98	2968	157	207	207	5393	11159	97	124
Fish_18_1977	10395	10390	10345	10381	11382	11372	11531	13	2961	2941	879	859	835	2946	2929	11	8	8	352	3071	3074	22	23	12	21	894	83	876	11	2935	2943	2940	2854	356	42	2850	14	78	2885	359	2886	87	2812	2894	2894	2593	9060	2949	2864
HC1037_2014	12459	12453	12405	12442	13242	13212	13391	2973	118	107	3453	3404	3379	4	82	2960	2928	2950	3310	261	262	2969	2968	2966	2969	3457	3016	3497	2983	92	99	95	115	3321	2993	131	2948	3050	97	3331	98	2967	157	207	207	5392	11158	97	123
INS-Vch-14-1991_1991	12432	12421	12377	12412	12993	12966	13140	2924	420	398	3482	3445	3416	283	386	2912	2883	2902	3246	549	550	2920	2915	2917	2923	3388	2968	3422	2932	395	403	399	325	3257	2937	322	2903	3002	273	3266	274	2905	341	80	80	5208	10954	432	335
IndiaGP145_1979	12628	12620	12577	12611	13149	13120	13302	2903	143	120	3485	3447	3413	148	107	2893	2861	2883	3242	270	271	2900	2895	2897	2902	3402	2951	3443	2913	117	125	121	43	3254	2926	42	2883	2984	80	3265	81	2872	61	238	238	5299	11068	154	53
IndiaGP152_1979	12299	12294	12248	12283	13167	13136	13319	2912	136	112	3403	3356	3330	142	100	2899	2869	2890	3247	263	264	2907	2906	2906	2909	3407	2957	3450	2923	110	118	114	40	3261	2933	57	2889	2993	73	3271	76	2893	82	106	106	5317	11086	148	42
IndiaGP60_1973	12337	12283	12243	12277	12937	12916	13087	2840	109	86	3191	3186	3185	110	76	2833	2811	2822	3169	203	204	2838	2836	2836	2842	3120	2893	3104	2854	86	92	89	18	3184	2871	39	2830	2921	52	3192	52	2803	52	238	238	4793	10700	119	20
IndiaPRL5_1980	12508	12500	12457	12491	13163	13134	13312	2923	96	73	3446	3407	3372	103	60	2913	2881	2902	3260	226	227	2919	2914	2916	2922	3420	2970	3462	2933	70	78	74	39	3273	2945	59	2902	3003	35	3283	35	2892	80	217	217	5318	11083	108	47
LA236_1979	10621	10617	10572	10607	11652	11635	11796	363	3337	3313	1216	1187	1149	3331	3300	355	349	353	4	3446	3449	363	362	358	360	1226	411	1240	360	3311	3320	3316	3228	9	391	3207	362	411	3245	8	3265	427	3183	3266	3266	2958	9325	3332	3237
LA254_1979	10386	10375	10330	10366	11368	11359	11518	25	2972	2953	856	850	828	2958	2940	17	15	14	358	3087	3090	28	29	22	25	880	86	861	21	2947	2954	2951	2867	361	53	2866	23	82	2904	362	2903	93	2823	2907	2907	2582	9051	2962	2876
M106239_2010	12546	12542	12499	12533	13082	13062	13227	2966	51	109	3517	3501	3479	124	31	2966	2949	2958	3319	262	263	2972	2967	2969	2973	3440	3027	3428	2979	55	67	66	116	3318	3003	137	2966	3033	100	3315	100	2907	153	350	350	5098	11005	129	122
M106460_2010	12545	12540	12497	12531	13097	13078	13245	2967	51	109	3522	3502	3479	125	31	2970	2948	2958	3314	263	264	2974	2967	2971	2977	3446	3028	3425	2979	55	68	66	117	3314	3006	138	2968	3035	100	3315	101	2911	154	351	351	5123	11013	129	124
M111905_2011	12600	12595	12553	12586	13154	13131	13301	2998	56	115	3569	3541	3498	131	36	2994	2961	2980	3336	268	269	2997	2991	2995	2999	3493	3050	3497	3002	60	72	71	123	3345	3021	143	2979	3067	105	3347	107	2945	162	358	358	5232	11085	136	130
M113017_2011	12591	12587	12545	12578	13119	13098	13266	2991	55	113	3555	3525	3503	127	35	2982	2959	2972	3330	264	265	2989	2987	2986	2990	3474	3041	3464	3005	59	71	70	121	3340	3022	142	2977	3063	105	3349	106	2936	158	355	355	5195	11065	133	129
M66-2_1937	11682	11671	11625	11663	12647	12635	12799	2173	4608	4586	2753	2718	2681	4617	4575	2159	2156	2163	2505	4734	4737	2179	2172	2174	2174	2751	2221	2792	2176	4582	4590	4586	4517	2517	2194	4462	2166	2232	4496	2530	4527	2245	4467	4556	4556	4663	10320	4619	4525
M934938_1993	12419	12409	12366	12400	13063	13040	13215	2921	199	176	3430	3405	3378	200	164	2917	2891	2905	3261	325	326	2924	2918	2917	2922	3404	2971	3387	2936	173	182	178	102	3270	2954	100	2912	2994	140	3270	140	2870	96	239	239	5104	10988	208	111
M951823_1995	12518	12511	12469	12502	13054	13030	13200	2941	32	70	3490	3469	3449	85	2	2939	2917	2928	3287	224	225	2943	2937	2940	2945	3423	2996	3395	2953	16	31	27	78	3292	2973	99	2936	3009	61	3289	62	2881	115	311	311	5109	10961	90	85
MJ-1236_variant_1994	12683	12673	12629	12664	13202	13172	13349	2947	59	75	3516	3477	3444	93	23	2936	2904	2926	3285	231	232	2942	2938	2940	2946	3433	2992	3473	2957	33	40	36	83	3297	2968	100	2925	3023	65	3305	67	2932	125	320	320	5357	11126	98	91
MS6_2008	8810	8880	8867	8876	199	198	326	11631	13429	13409	11915	11862	11767	13435	13396	11595	11543	11622	11786	13552	13559	11616	11626	11619	11626	11931	11641	11997	11646	13401	13163	13408	13334	11826	11433	13222	11529	11710	13235	11842	13325	11746	13280	13370	13375	13699	8397	13437	13334
MV_1000_01_1982	10604	10600	10555	10591	11632	11624	11780	365	3279	3259	1178	1161	1133	3265	3247	357	353	356	13	3393	3396	363	366	363	363	1194	416	1175	363	3253	3261	3258	3173	20	393	3174	364	414	3208	19	3212	421	3130	3213	3213	2921	9309	3267	3183
OA01603367_2018	6842	6887	6872	6882	8216	8190	8348	9132	11161	11143	9672	9616	9537	11171	11129	9104	9050	9118	9284	10820	10822	9114	9119	9113	9116	9663	9144	9738	9138	11134	10983	11139	11073	9316	9000	10960	9028	9230	10959	9349	11071	9253	11024	11108	11106	11143	25	11171	11081
P27459_variant_1976	12640	12630	12586	12621	13160	13128	13306	2899	129	105	3468	3429	3396	134	93	2888	2856	2878	3234	257	258	2895	2890	2892	2898	3384	2943	3426	2909	103	111	107	28	3247	2921	50	2878	2976	67	3255	67	2882	72	268	268	5308	11076	141	38
P369_1_1986	10440	10433	10388	10424	11433	11423	11582	88	2974	2955	934	912	884	2966	2942	81	78	80	408	3084	3087	88	86	86	88	947	12	929	86	2948	2956	2953	2868	411	116	2858	87	14	2904	412	2912	10	2822	2906	2906	2656	9137	2969	2877
P412_1_1985	10488	10484	10439	10475	11489	11480	11638	90	3034	3014	960	933	901	3016	3002	82	80	79	413	3145	3148	86	91	87	87	959	11	955	87	3008	3016	3013	2926	412	121	2921	88	16	2957	418	2961	11	2882	2965	2965	2696	9179	3019	2936
Reference	12622	12614	12571	12605	13144	13114	13297	2895	111	88	3477	3438	3403	116	75	2885	2852	2874	3235	239	240	2891	2886	2888	2894	3392	2943	3435	2905	85	93	89	3	3248	2917	31	2874	2976	49	3258	49	2865	53	249	249	5291	11062	122	19
Si_B_1977	10573	10570	10524	10560	11593	11579	11736	359	3322	3298	1201	1171	1140	3304	3286	352	348	350	3	3432	3435	360	360	356	358	1203	410	1193	356	3296	3305	3301	3215	8	386	3204	360	406	3240	7	3243	422	3172	3254	3254	2903	9269	3307	3224
Si_F_1977	10586	10585	10540	10575	11619	11604	11763	358	3314	3289	1196	1164	1140	3298	3277	351	347	351	2	3424	3427	357	361	356	357	1206	410	1201	357	3287	3296	3293	3205	8	388	3194	359	408	3230	6	3236	422	3162	3246	3246	2908	9290	3302	3215
TSY216_2010	12644	12635	12591	12626	13240	13210	13387	2970	116	105	3502	3455	3429	74	80	2956	2925	2947	3306	260	261	2965	2963	2962	2966	3454	3012	3493	2978	90	96	93	113	3318	2989	129	2946	3045	94	3327	96	2963	154	349	349	5387	11156	95	121
V060002_1997	12668	12659	12615	12650	13180	13148	13329	2966	56	93	3534	3497	3465	111	25	2955	2922	2944	3302	250	251	2961	2957	2960	2966	3454	3011	3493	2974	40	54	50	101	3317	2987	118	2943	3044	84	3324	86	2952	143	338	338	5374	11101	116	109
VC25_2010	12465	12459	12413	12448	13241	13212	13390	2989	128	117	3484	3434	3407	3	92	2977	2944	2966	3329	269	270	2985	2987	2982	2985	3485	3035	3526	2999	102	110	106	124	3340	3009	134	2964	3070	98	3352	99	2967	165	215	215	5392	11157	96	132
Vc_E1320_1974	10933	10947	10902	10938	11960	11948	12117	882	3287	3266	1469	1429	1391	3295	3254	870	862	871	1215	3415	3416	882	876	878	882	1463	927	1502	885	3262	3269	3265	3194	1215	907	3139	869	936	3181	1224	3206	951	3146	3232	3232	3369	9644	3298	3204
Vc_ME-7_1966	11698	11686	11641	11677	12663	12651	12817	2194	4615	4594	2769	2734	2696	4626	4583	2180	2177	2184	2526	4743	4746	2200	2193	2195	2195	2767	2242	2808	2197	4590	4598	4594	4526	2538	2215	4470	2188	2253	4504	2551	4535	2264	4473	4564	4564	4664	10280	4629	4534
Vc_NCTC5395_1938	10502	10499	10453	10490	11542	11522	11692	605	3199	3179	1048	1013	976	3207	3166	584	563	582	921	3324	3327	591	601	590	592	1063	632	1078	613	3174	3181	3177	3107	932	615	3010	576	655	3048	941	3094	710	3059	3144	3147	2527	9177	3210	3115
YA00059721_2017	12429	12424	12376	12413	13236	13207	13383	2976	142	130	3350	3321	3317	32	106	2967	2934	2956	3295	282	283	2975	2973	2971	2975	3336	3023	3360	2985	116	122	119	138	3309	2998	143	2952	3054	111	3306	117	2971	175	227	227	5127	11132	123	145
YA00059733_2017	12436	12428	12380	12417	13216	13190	13362	2980	133	123	3347	3325	3313	23	98	2966	2932	2956	3298	276	277	2975	2974	2970	2974	3381	3022	3367	2988	107	114	111	130	3310	2997	143	2952	3054	110	3312	114	2967	167	219	219	5205	11143	114	136
YA00059736_2017	12404	12396	12348	12385	13227	13205	13377	2981	140	129	3354	3332	3321	28	104	2968	2935	2960	3322	281	282	2981	2981	2976	2979	3395	3026	3377	2991	113	120	117	136	3331	3004	145	2958	3062	111	3343	117	2975	173	224	224	5207	11124	119	143
YA00059741_2017	12454	12444	12397	12433	13241	13216	13387	2976	135	124	3346	3327	3314	23	99	2967	2934	2958	3319	277	278	2977	2972	2972	2977	3379	3024	3356	2986	109	115	112	132	3323	3000	144	2954	3053	110	3334	112	2970	169	220	220	5185	11118	114	139
YA00085869_2018	6814	6860	6844	6856	8205	8179	8336	9098	11112	11094	9563	9529	9452	11123	11080	9070	9017	9086	9244	10778	10780	9081	9085	9080	9082	9578	9110	9603	9104	11085	10934	11090	11024	9277	8968	10911	8995	9196	10910	9309	11020	9221	10980	11059	11058	10968	8	11126	11032
YA00104374_2018	12654	12644	12600	12635	13245	13214	13393	2987	143	132	3340	3321	3318	116	107	2971	2939	2960	3304	283	284	2979	2980	2977	2984	3328	3028	3301	2994	117	123	120	139	3317	3002	147	2962	3064	112	3319	114	2984	175	371	371	5116	11169	29	147
YA00120881_2018	12457	12450	12402	12439	13244	13220	13392	2986	137	127	3371	3347	3336	26	102	2973	2940	2962	3321	280	281	2982	2981	2978	2982	3402	3029	3389	2994	112	118	115	134	3332	3006	144	2961	3062	111	3335	115	2981	173	223	223	5213	11165	117	142
YA00121908_2018	12449	12443	12395	12432	13241	13213	13390	2984	136	126	3351	3324	3309	25	101	2971	2938	2960	3321	279	280	2980	2979	2976	2980	3383	3027	3367	2993	111	117	114	133	3331	3004	144	2959	3060	112	3342	113	2977	169	221	221	5212	11144	116	141
YA00122538_2018	12464	12458	12410	12447	13249	13219	13397	2987	132	122	3466	3417	3390	21	97	2974	2941	2964	3324	276	277	2983	2982	2980	2983	3469	3030	3510	2997	107	114	110	130	3335	3007	144	2961	3064	112	3346	113	2982	172	221	221	5405	11169	112	138
YA00122539_2018	12418	12410	12363	12399	13223	13199	13365	2986	133	122	3314	3289	3292	24	98	2973	2938	2960	3321	276	277	2980	2978	2976	2981	3294	3028	3323	2993	107	115	111	131	3331	3004	144	2958	3061	112	3343	114	2978	167	219	219	5054	11129	114	137
YA00122540_2018	12438	12430	12382	12419	13231	13204	13378	2977	134	124	3374	3351	3337	23	99	2965	2937	2953	3315	277	278	2973	2973	2969	2971	3406	3018	3389	2991	109	115	112	131	3325	3003	144	2958	3051	112	3333	113	2967	168	219	219	5208	11153	114	138
YA00132994_2018	6841	6887	6871	6883	8228	8201	8360	9115	11132	11114	9655	9599	9520	11143	11100	9087	9033	9101	9267	10792	10794	9097	9102	9096	9099	9646	9127	9721	9121	11105	10954	11110	11045	9299	8983	10932	9011	9213	10930	9332	11042	9236	10996	11080	11078	11126	25	11142	11053
YA00134463_2018	6843	6889	6873	6884	8216	8191	8349	9132	11158	11140	9672	9616	9537	11169	11126	9104	9050	9118	9284	10818	10820	9114	9119	9113	9116	9663	9144	9738	9138	11131	10980	11136	11070	9316	9000	10957	9028	9230	10956	9349	11068	9253	11021	11105	11103	11143	25	11168	11078
YA00192016_2019	6832	6878	6862	6873	8208	8180	8337	9114	11143	11125	9655	9599	9519	11155	11111	9086	9033	9101	9267	10808	10809	9097	9102	9096	9099	9646	9127	9720	9120	11116	10965	11121	11056	9299	8983	10942	9011	9213	10941	9332	11053	9237	11007	11091	11088	11124	10	11157	11064
YA00193061_2020	6828	6873	6858	6869	8214	8188	8347	9112	11132	11114	9653	9598	9519	11143	11100	9084	9033	9100	9266	10802	10804	9095	9099	9094	9096	9643	9125	9718	9118	11105	10954	11110	11045	9296	8983	10933	9011	9210	10931	9329	11042	9234	10997	11080	11079	11124	1	11146	11053
v0796_1983	10402	10399	10354	10390	11396	11387	11545	26	2961	2943	882	871	844	2954	2929	19	16	18	360	3074	3077	4	1	27	6	900	87	887	26	2936	2943	2940	2855	367	55	2859	28	84	2900	365	2903	93	2812	2895	2895	2606	9076	2956	2865
v0797_1983	10456	10452	10407	10443	11439	11428	11589	27	2998	2977	920	894	854	2983	2965	23	20	17	360	3112	3115	5	8	25	4	928	87	929	24	2972	2979	2976	2891	361	59	2872	27	84	2913	366	2923	92	2845	2930	2930	2674	9129	2986	2900
v0798_1983	10437	10433	10388	10424	11435	11424	11584	27	2997	2977	908	884	849	2983	2965	19	17	15	358	3111	3114	3	6	24	1	920	84	908	23	2972	2980	2976	2890	360	56	2875	25	80	2917	363	2924	91	2847	2930	2930	2665	9130	2986	2900
v0799_1983	10432	10430	10385	10421	11412	11403	11561	25	2977	2956	890	875	846	2963	2945	19	16	18	357	3091	3094	5	4	27	4	911	87	895	26	2951	2960	2956	2870	364	54	2864	28	83	2904	367	2910	91	2827	2910	2910	2620	9088	2966	2880
v10553_1985	11105	11096	11051	11087	11851	11795	12003	948	3585	3565	43	37	40	3568	3553	910	861	896	1205	3683	3688	911	916	919	904	168	959	36	976	3559	3568	3565	3466	1235	920	3363	847	1014	3388	1251	3469	1055	3427	3504	3504	2935	9800	3572	3474
v1_1980	10516	10512	10467	10503	11508	11496	11658	83	3056	3036	979	932	907	3038	3024	78	74	78	409	3165	3168	84	85	83	85	976	8	998	83	3030	3038	3035	2945	416	114	2917	86	12	2957	416	2979	16	2898	2984	2984	2771	9197	3041	2955
v4662_1977	10590	10588	10543	10578	11608	11595	11754	380	3343	3319	1193	1168	1145	3325	3306	373	368	369	8	3454	3457	379	381	376	377	1200	428	1183	375	3317	3326	3322	3236	13	408	3226	379	424	3259	9	3265	442	3193	3275	3275	2894	9275	3328	3245
v4681_1977	10551	10547	10501	10537	11561	11547	11705	365	3314	3289	1154	1145	1123	3295	3277	357	353	354	7	3425	3428	364	365	361	361	1173	413	1151	360	3288	3296	3293	3205	11	393	3198	364	409	3241	9	3241	427	3164	3245	3245	2853	9248	3299	3213
v4723_1977	10511	10505	10460	10495	11556	11542	11700	358	3286	3261	1169	1153	1123	3268	3249	351	347	351	3	3395	3398	358	359	358	359	1189	411	1167	357	3260	3268	3265	3177	9	388	3177	359	407	3211	8	3214	422	3135	3217	3217	2879	9242	3270	3186
v6166_1977	10625	10621	10576	10612	11642	11632	11791	361	3314	3294	1196	1174	1137	3299	3282	355	350	349	9	3426	3429	359	363	355	357	1205	408	1198	356	3288	3297	3293	3208	13	390	3198	359	406	3231	8	3241	416	3162	3247	3247	2940	9321	3302	3217
v8479_1981	10449	10447	10401	10438	11436	11426	11585	23	2981	2961	900	881	847	2967	2949	17	14	12	354	3092	3095	14	16	20	13	918	81	911	19	2956	2964	2960	2875	357	53	2861	21	77	2899	358	2909	88	2830	2913	2913	2654	9106	2969	2884
v8823_1983	11165	11155	11110	11146	11893	11819	12045	952	3618	3596	37	30	31	3589	3585	913	860	895	1203	3714	3719	906	924	917	917	168	959	5	986	3592	3600	3597	3498	1235	920	3349	845	1020	3383	1258	3481	1091	3460	3536	3536	2953	9845	3593	3505
v8900_1987	10418	10416	10371	10407	11413	11404	11562	11	2960	2940	893	876	840	2946	2928	11	9	11	357	3072	3075	25	25	10	21	913	84	894	11	2935	2943	2939	2855	361	45	2844	14	80	2881	360	2888	91	2812	2895	2895	2628	9110	2949	2864
v9840_1981	10412	10408	10363	10399	11411	11401	11561	23	2972	2951	897	869	840	2958	2940	17	15	16	355	3084	3087	9	12	22	8	905	84	894	21	2947	2955	2951	2867	358	54	2857	24	80	2893	361	2899	90	2824	2906	2906	2634	9093	2959	2875
v98_78_1978	10964	10959	10914	10950	11700	11665	11850	913	3475	3454	45	42	44	3457	3443	881	844	870	1176	3568	3573	876	891	888	883	161	934	37	918	3449	3457	3455	3355	1191	900	3332	824	964	3353	1199	3398	962	3321	3394	3394	2850	9651	3459	3362
[truncated: 64 more columns]
