# Supplementary material for: Genomic and Evolutionary Insights into Australian Toxigenic Vibrio cholerae O1 Strains
Source: Microbiol Spectr. 2022 Dec 19;11(1):e03617-22. doi: 10.1128/spectrum.03617-22 (PMC9927200; doi:10.1128/spectrum.03617-22)
Supplement: Supplemental file 3 — Supplemental material. Download spectrum.03617-22-s0003.xlsx, XLSX file, 0.2 MB [file spectrum.03617-22-s0003.xlsx]

## Sheet: Prophage study
Dataset 3: Prophage study
Strains ID	Presence/Absence	Regions	Region length	Region position	Completeness	Possible prophages
M934938*	+	1	9kb	1100-10140	Intact	Vibrio CTX phage
M951823*	+	2	4.5kb, 32.1kb	195-4703, 2515-34707	Intact	Vibrio CTX phage, Vibrio K139
101_1*	+	1	6.3kb	195-6513	Intact	Vibrio CTX phage
431_C_2*	+	1	6.3kb	195-6513	Intact	Vibrio CTX phage
478_1*	+	1	6.3kb	1322-7640	Intact	Vibrio CTX phage
1633_1*	-	-	-	-	Incomplete	NA
1633_2*	-	-	-	-	Incomplete	NA
1633_3*	-	-	-	-	Incomplete	NA
3411_1*	+	1	6.3kb	195-6513	Intact	Vibrio CTX phage
3411_3*	+	1	10.4kb	1075-11527	Intact	Vibrio CTX phage
4287_St*	+	1	10.4kb	1076-11528	Intact	Vibrio CTX phage
5753_1*	+	1	6.3kb	195-6513	Intact	Vibrio CTX phage
6905_10_3_2*	+	1	5kb	66-5137	Intact	Vibrio CTX phage
7975_1*	+	1	4.6kb	1444-6045	Intact	Vibrio CTX phage
8732_1*	+	1	10.4kb	1075-11527	Intact	Vibrio CTX phage
8821_2*	-	-	-	-	Incomplete	NA
8908_84*	+	1	6.3kb	195-6513	Intact	Vibrio CTX phage
340183100_1_1*	+	1	6.3kb	1322-7640	Intact	Vibrio CTX phage
B2166_80*	+	1	10.4kb	195-10647	Intact	Vibrio CTX phage
B2592_80*	+	1	6.3kb	1322-7640	Intact	Vibrio CTX phage
B4919_85*	+	2	11.7kb, 33.1kb	1075-12856, 123232-156342	Intact	Vibrio CTX phage, Vibrio K139
B5617_80*	+	1	6.3kb	195-6513	Intact	Vibrio CTX phage
B6440_85*	+	2	4.5kb, 32.1kb	1-4509, 2517-34709	Intact	Vibrio CTX phage, Vibrio K139
B17751_78*	+	1	6.3kb	195-6513	Intact	Vibrio CTX phage
B21704_72Ba*	+	1	4.5kb	1-4509,	Intact	Vibrio CTX phage
Fish_18*	+	2	6.3kb, 32.3kb	195-6513, 215144-247459	Intact	Vibrio CTX phage, Vibrio K139
LA254*	+	1	6.3kb	195-6513	Intact	Vibrio CTX phage
MV_1000_01*	+	1	10.4kb	1076-11528	Intact	Vibrio CTX phage
P412_1*	+	2	5.1kb, 33.2kb	1-5156, 100496-133772	Intact	Vibrio CTX phage, Vibrio 12B12,
Si_B*	+	1	6.3kb	195-6513	Intact	Vibrio CTX phage
Si_F*	+	1	10.4kb	1075-11527	Intact	Vibrio CTX phage
M106239*	+	1	6.3kb	50180-56497	Intact	Vibrio CTX phage
M106460*	+	1	6.3kb	50185-5602	Intact	Vibrio CTX phage
M111905*	+	1	6.3kb	72008-78325	Inact	Vibrio CTX phage
M113017*	+	1	6.3kb	23266-29583	Inact	Vibrio CTX phage
v98_78*	-	-	-	-	Incomplete	NA
v0796*	+	1	6.3kb	195-6513	Intact	Vibrio CTX phage
v0797*	+	1	6.3kb	195-6513	Intact	Vibrio CTX phage
v0798*	+	1	6.3kb	1322-7640	Intact	Vibrio CTX phage
v0799*	+	1	10.4kb	204-10656	Intact	Vibrio CTX phage
v4662*	+	1	6.3kb	195-6513	Intact	Vibrio CTX phage
v4681*	+	1	6.3kb	195-6513	Intact	Vibrio CTX phage
v4723*	+	1	6.3kb	1322-7640	Intact	Vibrio CTX phage
v6166*	+	1	10.4kb	1075-11527	Intact	Vibrio CTX phage
v8479*	+	1	9.2kb	66-9271	Intact	Vibrio CTX phage
v8900*	+	1	9.2kb	107-9312	Intact	Vibrio CTX phage
v9840*	+	1	6.3kb	195-6513	Intact	Vibrio CTX phage
LA236*	+	1	6.3kb	1322-7640	Intact	Vibrio CTX phage
v10553*	-	-	-	-	Incomplete	NA
v1*	+	1	10.4kb	195-10647	Intact	Vibrio CTX phage
B3673*	+	1	6.3kb	195-6513	Intact	Vibrio CTX phage
v8823*	-	-	-	-	Incomplete	NA
P369_1*	+	1	5kb, 38kb	144-5215, 2567-40578	Intact	Vibrio CTX phage, Vibrio 12B12
1154_74	+	2	112.5kb, 44.3kb	2643793-2756318, 1755656-1800034	Intact	Vibrio_VCYphi, Escher_vB_EcoM_EC01230
10432_62	+	1	37.4kb	1676903-1714350	Intact	Vibrio 12B12
A19	+	0	13.1kb	1564164-1577284	Intact	Vibrio CTX phage
C6706	+	1	69.2kb	1496625-1565845	Intact	Vibrio CTX phage
C6709	+	1	69.2kb	1501791-1571012	Intact	Vibrio_12B8
E7946	+	2	25.4kb, 33.1kb	1538570-1564056, 747952-781062	Intact	Vibrio CTXphage, Vibrio K139
M66-2	-	-	-	-	Incomplete	NA
M2140	+	1	17kb	1538562-1555658	Intact	Vibrio CTX phage
O395	+	5	12.6kb, 6.3kb, 33.5kb, 34.9kb, 47.1kb	1114776-1127377, 561184-567519, 689144-722653, 764600-799585, 1002733-1049884	Intact	2 Vibrio CTXphage, 2 Vibrio 12B12, Vibrio_8O
V060002	+	1	13.3kb	1425157-1438522	Intact	Vibrio CTX phage
*- Strains sequenced in this study
