# Supplementary material for: Genomic and Evolutionary Insights into Australian Toxigenic Vibrio cholerae O1 Strains
Source: Microbiol Spectr. 2022 Dec 19;11(1):e03617-22. doi: 10.1128/spectrum.03617-22 (PMC9927200; doi:10.1128/spectrum.03617-22)
Supplement: Supplemental file 4 — Supplemental material. Download spectrum.03617-22-s0004.xlsx, XLSX file, 0.01 MB [file spectrum.03617-22-s0004.xlsx]

## Sheet: CTXphage sequence analysis
Dataset 4: CTXphage sequence analysis
Table S1. SNPs in cep and hypothetical coding sequences (CDS) in CTX phages
V. cholerae O1 strains	cep		Hypothetical CDS
	45		328	336	726	1166
Australian (n=37)	C		C (T)	G (A*)	C	A (C*)
India, Bahrain and overseas (unknown) (n=3)	G		C	A	A	C
PNG and overseas (unknown) (M951823) (n=5)	G		C	A	A	C
Table S2. SNPs in ace in CTX phages
V. cholerae O1 strains		ace
		18	39	102	210	219	270
Australian (n=37)	T (C*)		C (T*)	C	G (T*)	G	C (T*)
India, Bahrain and overseas (unknown) (n=3)	C		T	T	G	A	T
PNG and overseas (unknown)(M951823) (n=5)	C		T	T	G	A	T
Table S3. SNPs in zot in CTX phages
V. cholerae O1 strains	zot
	51	75	198	261	299	468	528	624	639
Australian (n=37)	A (G*)	T (G*)	A	T (C*)	C	C (G*)	C (T*)	G (C*)	C (T1)
India, Bahrain and overseas (unknown) (n=3)	G	G	T	C	T	G	T	G	C
PNG and overseas (unknown) (M951823) (n=5)	G	G	T	C	T	G	T	G	C
V. cholerae O1 strains	zot
	729	815	939	978	999	1029	1047	1050
Australian (n=37)	T (C*)	C (T*)	T (G*)	C (T*)	A (G*)	G	G (A*)	T (G*)
India, Bahrain and overseas (n=3)	C	T	G	C	A	C	A	G
PNG and overseas (M951823) (n=5)	C	T	G	C	A	C	A	G
V. cholerae O1 strains	zot
	1114	1142	1149	1152	1155-1156	1158	1161	1163
Australian (n=37)	A (G*)	A (G*)	T (C*)	A (G*)	GA (AG*)	A (T*)	A (G*)	C (A*)
India, Bahrain and overseas (unknown) (n=3)	G	A	T	A	GA	A	A	C
PNG and overseas (unknown) (M951823) (n=5)	G	A	T	A	GA	A	A	C
Table S4. SNPs in ctxA and ctxB in CTX phages
V. cholerae O1 strains	ctxA									ctxB
	3	41	137	171	361	569	573	676		115	138	203
Australian (n=36)	G	C (A3)	A	T	C	T	C	A		C	G	C
India, Bahrain and overseas (unknown) (n=3)	G	C	G	C	G	G	T	G		T	T	T
PNG and overseas (unknown) (M951823) (n=5)	G (T2)	C	G	C	G	G	T	G		C	T	C
*- 7975_1, 1 LA 254, 2 M106239, 3 v0796
